# Supplementary material for: Deformation Response of the Human Lamina Cribrosa to Intracranial Pressure Lowering
Source: J Biomech Eng. 2025 Jun 4;147(7):071008. doi: 10.1115/1.4068633 (PMC12502050; doi:10.1115/1.4068633)
Supplement: Supplementary Material — Figures [file Supplementary_Material_BIO-24-1320.zip]

Archive with 8 entries (8 files):
- Supplementary_Material_BIO-24-1320.pdf
- Supplementary_Material_BIO-24-1320_Fig1.eps
- Supplementary_Material_BIO-24-1320_Fig2.eps
- Supplementary_Material_BIO-24-1320_Fig3.eps
- Supplementary_Material_BIO-24-1320_Fig4a.eps
- Supplementary_Material_BIO-24-1320_Fig4b.eps
- Supplementary_Material_BIO-24-1320_Fig4c.eps
- Supplementary_Material_BIO-24-1320_Fig4d.eps
